# Supplementary material for: Assessing the Accuracy of an Artificial Intelligence-Based Segmentation Algorithm for the Thoracic Aorta in Computed Tomography Applications
Source: Diagnostics (Basel). 2022 Jul 23;12(8):1790. doi: 10.3390/diagnostics12081790 (PMC9330011; doi:10.3390/diagnostics12081790)
Supplement: Supplementary file 1 [file diagnostics-12-01790-s001.zip]

Archive with 1 entries (1 files):
- diagnostics-1718160-supplementary.pdf
